# Supplementary material for: Plasma vascular endothelial growth factor B is elevated in non-alcoholic fatty liver disease patients and associated with blood pressure and renal dysfunction
Source: EXCLI J. 2020 Aug 20;19:1186–95. doi: 10.17179/excli2020-2647 (PMC7783472; doi:10.17179/excli2020-2647)
Supplement: Supplementary data 1 [file EXCLI-19-1186-s-002.xlsx]

## Sheet: Raw data 1
Raw data 1: Clinical data of each patient (these data refer to Table 1 in the main document)
Individual number/sample number	gender	age (years)	SBP (mmHG)	DBP(mmHG)	Hypertension	Purse	Weight (Kg)	Height (cm)	BMI (kg/m2)	UA (umol/L)	BUN (mmol/L)	Cr (umol/L)	CysC	eGFR (ml/min/1.73m2)	TB (umol/L)	CB (umol/L)	ALT (U/L)	AST (U/L)	ALP (U/L)	γ-GT (U/L)	Total Protein (g/L)	Albumin (g/L)	Globulin (g/L)	A/G	TG (mmol/L)	TC (mmol/L)	HDL-C (mmol/L)	LDL-C (mmol/L)	FPG (mmol/L)	HbA1C (%)	Ins (uIU/ml)	HOMA-IR	VEGF-B (pg/ml)	Liver ultrasound
	male=1, female=2				without hypertension=0, with hypertension=1																													without fatty liver=0, with fatty liver=1
1	1	38	160	120	1		72	158	28.8415	568.7	9.91	141	1.86	51.86	29.7	10.2	14	12	55	29	57.3	38.9	18.4	2.1	1.38	4.16	1	2.67	4.5		3.7	0.74	53.1467	0
2	2	43	129	86	1		75	162	28.578																2.98	3.53	0.89	1.62	9.01	7.5	11.97	4.79332	46.6885
3	2	43	135	75	1		75	167	26.8923																1	2.65	0.75	1.51		9.3	14.21		44.0647
4	1	66	110	59	0	49	52	168.5	18.3149	339.2	6	81.7	1.2	87.03	18.7	4.7	23	12	52	22	70.2	49.1	21.1	2.3	0.44	5.29	2.07	2.98	4.3	5.4	1.62	0.3096	34.2303	0
5	1	61	132	77	1	70	68	168	24.093	303.5	4.9	71.5	1	103.14	12	3.1	22	27	94	228	67	45.8	21.2	2.2	1.52	5.41	1.4	3.3	4.8	5.9	2.34	0.4992	57.336	1
6	1	42	128	87	1		80	172	27.0416	373.2	4.8	59.8		136.74	7	2.3	32	25	75	10	68.7	41.4	27.3	1.5	2.06	3.19	0.76	1.69	3.05		0.95	0.128778	47.0755
7	1	27	114	64	0	69	98	176	31.6374	404	4.8	78.2	0.8	109.75	7.9	2.2	34	73	52	71	73.9	49	24.9	2	0.87	5.37	1.31	3.82	4.5	5.3	22.71	4.542	23.7867	1
8	1	33	124	72	0	74	93	179	29.0253	448.7	3.6	82		99.75	21	5.6	26	49	64	95	75.1	49.3	25.8	1.9	2.31	3.64	0.86	2.05	4.3		12.68	2.42329	64.6616	1
9	1	63	144	82	1	58	79	171	27.0169	264	6.2	85.3	1	83.59	14.9	4.1	18	15	78	17	76.1	42.5	33.6	1.3	0.87	3.87	1.21	2.24	4.2	5.4	3	0.56	28.5897	0
10	2	57	126	74	0	68	61	158	24.4352	259.5	4.6	58.5	0.9	97.81	15.2	3.1	15	11	96	13	76.2	45.2	31	1.5	1.57	5.47	1.28	3.42	4.1	5.5	3.1	0.564889	36.0787	0
11	2	53	112	66	0	64	56	158	22.4323	400.2	6.1	45	0.7	134.37	10.5	2.1	12	13	130	17	71.7	48.1	23.6	2	3.35	5.4	1.24	2.16	5.9		7.51	1.96929	25.1992	0
12	1	48	131	93	1	107	59	156	24.2439	330.2	4.7	69.5		111.89			18	19							1.79	3.95	1.36	2.03	4.2		8.09	1.51013	69.6463	0
13	1	36	110	66	0	64	71	161	27.3909	513.6	5.1	70.4	0.6	116.87	12.2	3.9	14	19	51	29	69.4	47	22.4	2.1	1.36	3.91	1.18	2.37	4.7		9.55	1.99489	28.2304	1
14	2	41	126	84	0	68	56	164	20.8209	270.1	5.1	56.1		109.76	8.3	2.3	18	17	92	37	71.3	42.2	29.1	1.5	1.61	4.39	1.31	2.72	4.5	5.4	10.24	2.048	54.3373	0
15	2	34	96	64	0	68	57	168	20.1956	230.7	4.3	49.8		130.81	17.5	5.2	22	13	60	9	72.2	43.9	28.3	1.6	0.71	4.43	1.91	2.4	4.3	5.2	3.14	0.600089	33.6786	0
16	1	46	120	74	0	66	72	178	22.7244	343.1	8.8	78.2		98.5	13.4	3.2	29	24	94	19	74.7	47	27.7	1.7	0.76	5.99	2.03	3.89	4.8	5.2	2.03	0.433067	33.1281	1
17	2	54	128	86	0	60	50	155	20.8117	200.6	5	41.9		145.35	16.8	4.3	23	18	77	33	75	48.5	26.5	1.8	1.2	4.72	2.33	2.22	6.1	5.4	12.82	3.47564	20.6416	0
18	2	65	118	68	0	53	66	162	25.1486	307.2	4.3	53.6		105.35	20.2	4.1	21	16	49	10	64.5	38.7	25.8	1.5	1.14	5	1.81	2.96	4.4	5.9	1.73	0.338311	20.6416	0
19	2	39	104	68	0	72	54	154	22.7694	258.3	4.2	62.9	0.7	97.16	12.6	2.6	29	32	52	14	73.4	45.2	28.2	1.6	0.54	3.91	1.88	1.99	4.6	5.3	6	1.22667	23.6108	0
20	2	57	132	82	0	79	70	156	28.764	379.2	7.7	57	1	100.79	12	2.9	34	41	56	42	77	44.9	32.1	1.4	1.28	5.25	1.54	3.5	4.9	5.7	15.05	3.27756	39.6291	1
21	2	56	132	76	1	74	58	150	25.7778	361.5	4.2	63.8	0.8	88.81	13.9	3.5	20	25	73	27	72.9	42.4	30.5	1.4	1.73	4.4	1.08	2.97		6	26.85		29.31	1
22	2	45			0		65	166	23.5883	279.5	3.7	67.1	0.7	87.6	25.4	6.4	16	14	66	16	72.7	42.9	29.8	1.4	1.02	5.22	1.44	3.53	4.3		13.09	2.50164	31.6663	1
23	2	60	158	76	1	76	51	154	21.5045	191.7	5.8	33.8	0.8	182.3	13.6	3.6	15	13	61	13	72.9	44.7	28.2	1.6	0.67	3.98	1.48	2.37		5.3	7.35		32.5789	0
24	1	46	172	110	1	72	65	167	23.3067	611.4	4	71.5	0.8	109.22	7.1	1.8	15	13	71	43	77.2	48.7	28.5	1.7	1.36	5.39	1.91	3.03	5.1	5.5	13.77	3.1212	28.2304	0
25	2	65	132	66	0	68	58	154	24.4561	290.5	4.8	52.2	0.8	108.62	13.7	2.9	25	22	72	19	67.2	41.6	25.6	1.6	3.19	5.21	1.56	2.5	4.7	5.7	17.84	3.72658	33.6786	0
26	1	40	128	85	0	71	69	165	25.3444	370.7	5	73.1	0.7	109.53	14.4	3.6	18	13	85	72	76.2	44.9	31.3	1.4	1.09	5.82	1.17	4.19	4.4	5.5	3.08	0.602311	51.567	0
27	2	61	122	66	0	74	59	147.3	27.1923	351	7.3	52	0.8	110.52	17.6	4.4	19	15	76	14	67.7	45.6	22.1	2.1	1.39	4.65	1.55	2.71		5.7	6.57		24.4918	1
28	2	61	168	94	1	56	71.2	154.9	29.6741	242.4	4.9	55.2	0.8	103.16	14.9	3.7	26	17	56	19	73.5	48.3	25.2	1.9	4.11	4.86	1.22	2.56		5.1	27.3		26.6206	1
29	2	39	100	70	0	67	60.8	158.9	24.08	276.5	3.4	74.2		80.3	14.2	3.8	18	24	31	23	67.9	42.6	25.3	1.7	1.77	4.43	1.62	2.3	4.1		14.16	2.58027	122.24	1
30	2	49	96	64	0	71	60	161	23.1473	242.3	3.6	44.7	0.7	137.58	11.9	2.7	22	18	51	12	72.6	44.7	27.9	1.6	1.18	5.07	1.52	3.17	5	5.5	7.83	1.74	16.6889	0
31	1	69	150	86	1	91	79	172	26.7036	443.1	6.3	97.2	1.1	70.58	14.9	3.9	27	34	68	47	76.5	48.8	27.7	1.8	2.75	5.35	1.09	3.44	5.5	5.7	32.18	7.86622	40.7608	1
32	2	51	114	82	0	62	69	171	23.597	256	7.3	59.6	0.8	97.92	12.6	3.5	21	16	89	42	76.9	47.3	29.6	1.6	1.5	4.93	1.16	3.28	4.6	5.3	16.61	3.39582	18.2268	0
33	1	61	115	73	0	97	66	168	23.3844	456.4	6.6	70.6	1	104.66	9.6	2.4	22	19	71	20	68.9	44.4	24.5	1.8	1.56	5.6	1.12	3.94		6	21.67		70.485	1
34	1	55	164	88	1	68	85	176	27.4406	399.1	3.9	92.6	1	78.15	7.1	2.2	31	23	75	39	68.4	44.2	24.2	1.8	1.38	4.33	1.08	2.85	4.4	5.5	18.37	3.59236	110.547	0
35	1	70	160	89	1	65	85	172	28.7317	285.7	7.8	101.2	1.6	67.17	26.9	8.1	38	53	68	27	77.5	50.4	27.1	1.9	1.25	3.84	1.14	2.36	16.7	11.2	33.47	24.8422	59.1503	1
36	2	38	132	92	1	76	65	153	27.7671	315.1	4.9	61.2	0.7	100.81	11.5	3.1	16	14	48	17	75.3	48.5	26.8	1.8	0.6	4.14	1.56	2.43	5.1	5.4	15.29	3.46573	26.0865	1
37	2	66	160	80	1	76	53	156	21.7784	241.3	4	58.8		94.38	13.6	3.5	21	15	86	17	70.8	45.4	25.4	1.8	1.62	6.33	1.46	4.45	5.1		1.88	0.426133	29.31	1
38	2	67	132	66	0	76	69	162	26.2917	317.2	6.1	66.5	1	81.64	13.2	3.2	27	20	73	23	76.3	43.8	32.5	1.3	1.91	4.93	1.26	3.16	7.7	7.1	19.65	6.72467	36.6359	1
39	2	55	128	70	0	74	55	156	22.6003	241	5.9	48.8	0.7	121.45	17.4	5.3	24	26	55	17	74.9	46	28.9	1.6	0.82	4.04	1.4	2.36	5.2	5.1	16.27	3.76018	28.5897	0
40	2	55	120	62	0	66	53	162	20.1951	199.5	5.2	53.6	0.8	108.99	16.1	4.2	25	12	74	22	70.1	43.2	26.9	1.6	1.05	4.01	1.36	2.41	4.3	5.5	1.84	0.351644	28.9496	0
41	1	54	137	103	1	84	77	166	27.9431	390.4	4.3	75.8	0.9	98.83	12.3	3.1	22	16	91	51	74.1	46.5	27.6	1.7	3.4	4.88	1.09	2.94	5.2	5.7	9.74	2.25102	26.7989	1
42	1	53	115	68	0	74	67	170	23.1834	294.6	7.3	62.5	0.7	123.95	9.1	2	25	39	65	38	66.3	45.5	20.8	2.2	0.85	5.84	1.57	4.1	5.1	5.9	1.14	0.2584	24.047	0
43	2	52	96	62	0	68	51	154	21.5045	295.6	5.22	77.5	0.8	72.03	12	3.6	17	14	115	13	80.5	47.9	32.6	1.5	1.28	4.83	1.67	2.77		5.2	2.75		19.776	0
44	2	62	106	58	0	62	50.1	158.7	19.8922	226.3	6.5	68.9		79.61	11.4	2.4	32	24	97	63	65.9	41.7	24.2	1.7	0.49	5.69	2.54	3.11	4.9		3.05	0.664222	27.5135	0
45	2	50	132	76	0	69	59	155	24.5578	242.2	6.8	62.7		92.72			35	27							0.66	4.64	2.19	2.4	4.5		1.77	0.354	21.1626	0
46	2	37	100	60	0	56	57	158	22.8329	299.7	8.2	83.9		70.43			24	15							0.76	6.85	2.19	4.48	4.2		0.3	0.056	25.2702	0
48	2	51	118	72	0	68	68	161	26.2336	251.7	5.1	52.3		113.85	12.9	3.7	22	12	81	6	70.6	43.7	26.9	1.6	1.05	3.95	1.41	2.2	5.5	5.1	48.53	11.8629	32.9449	0
49	1	49	116	72	0	78	58	163	21.83	313.4	8.2	75.3	0.9	101.58	23.1	5.5	15	17	59	21	75.8	46.3	29.5	1.6	0.73	5.72	1.36	4.05	7.3	7.6	0.48	0.155733	27.6926	0
50	2	54	124	84	1	58	67	164	24.9108	364.7	6	53.4	0.9	109.87	11	3.3	18	14	91	15	68.2	43.8	24.4	1.8	0.89	4.5	1.27	2.88	4.6	5.6	4.58	0.936356	33.1281	0
51	1	66	106	63	0	60	63	168	22.3214	316.1	8.75	68.5		106.65	18.5	5.2	23	20	47	26	68.9	45.3	23.6	1.9	0.77	5.17	1.68	3.15	5.4		3.17	0.7608	20.1218
52	1	53	118	76	1	96	76	169	26.6097	212.9	5.9	65.7		117.01	13.2	3.9	14	21	70	38	66.4	46.1	20.3	2.3	1.7	3.71	0.99	2.2	10.9	10.9	19.5	9.44667	22.2085	1
53	1	28	116	76	0	86	92	181	28.0822	465	4.63	66.9		130.44	8.4	2.8	27	41	74	26	64.9	45.8	19.1	2.4	2.13	4.69	0.89	3.06	4.7		34.24	7.15236	28.9496	1
54	2	41	104	64	0	88	51	162	19.433	182.3	4.4	55.9	0.7	110.21	13.6	3.7	18	12	62	11	73.7	45.4	28.3	1.6	1.03	4.45	1.52	2.57	4.1	4.9	8.59	1.56529	14.9935	0
55	1	55	135	87	1	77	67	164	24.9108	316.7	6.55	59.6	0.8	129.95	13.1	3.9	30	20	84	24	70	46.8	23.2	2	0.43	4.7	1.95	2.51	5.4	5.1	3.14	0.7536	32.5789	1
56	1	57	130	72	0	76	77	171	26.3329	249	5.7	76.7	1.1	96.43	7.2	2	18	19	76	15	71.7	46.7	25	1.9	1.05	4.51	0.96	3.07	13.4	7.6	11.32	6.74169	27.6926	1
57	1	61	115	68	1	88	64	165	23.5078	481.5	4.84	83.3		86.47	35.5	9.4	27	34	60	63	72.3	48.4	23.9	2	1.76	6.59	1.13	4.91	5.4	5.5	15.89	3.8136	35.1527	1
58	2	42	124	72	0	60	52	156	21.3675	185.3	4.3	72.3	0.7	81.5	13.4	3.8	13	14	82	13	72.6	43.2	29.4	1.5	0.93	4.05	1.59	2.15	4.2	5.4	3.52	0.657067	40.0058	0
59	2	55	110	60	0	56	52	152	22.5069	299.7	7.5	64.3	0.8	88.34	13.4	2.9	22	25	86	17	66.6	42.2	24.4	1.7	1.08	5.82	2.06	3.52	4.5	5.4	3.06	0.612	28.7696	0
60	2	67	168	72	1	72	70	157	28.3987	343.8	4.9	60.6	0.9	90.88	15.2	3.6	27	30	49	26	72.5	47.1	25.4	1.9	3.36	4.7	1.51	2.45		6.4	19.84		32.7618	1
61	2	44	120	74	0	83	74	164	27.5134	339.8	4.8	64.5	1	92.1	8.6	2.4	15	10	76	15	71.9	42.3	29.6	1.4	1.05	4.66	1.44	2.89	4.8	5.3	22.4	4.77867	30.3945	0
62	1	51	103	63	0	64	57	166	20.6852	317.6	5.6	56	0.8	141.8	18.8	5.4	15	12	53	21	68.8	48.7	20.1	2.4	1.4	4.66	1.41	2.83	5.2	5.3	4.5	1.04	19.4307	0
63	2	40	130	82	0	72	80	170	27.6817	350.6	6.4	49.6	0.8	127.15	16.5	4.6	33	42	74	30	73.3	41.7	31.6	1.3	2.04	3.97	0.97	2.34	4.6	4.8	34.94	7.14329	37.1944	1
64	1	45	136	87	0	69	75	169	26.2596	352.5	5.9	66.5	0.9	119.28	14.5	4.4	30	38	69	49	70.2	47.7	22.5	2.1	1.09	4.56	1.84	2.5	5	5.4	22.39	4.97556	27.6926	1
65	1	63	126	70	0	60	61.9	165.2	22.6814	200.2	9.1	63.6	0.6	117.29	39.9	11.9	25	28	49	28	66.8	44.9	21.9	2.1	0.63	3.9	2	1.7	4.4	6.6	8.35	1.63289	14.8247	0
66	1	35	126	59	0	76	76	173	25.3934	367.8	7.2	83.8	0.9	96.13	10.8	3.7	16	21	60	20	75.6	49.5	26.1	1.9	0.9	4.48	1.31	2.91	4.4	5.4	7.19	1.40604	25.3764	0
67	2	25	88	64	0	78	55	163	20.7008	381.1	4.2	68.9		95.73	13.1	4.6	19	14	57	13	79.4	54.5	24.9	2.2	0.82	4.13	1.47	2.37	4.8		8.18	1.74507	15.67	0
68	1	62	147	82	1	73	58.2	159	23.0212	226.6	4	79.2	0.8	91.36	15.6	4.3	20	20	86	44	78.1	50.2	27.9	1.8	1.62	4.53	1.11	2.95	5.2	5.7	99.76	23.0556		0
69	2	39			0		56	156	23.0112	229.5	4.7	60	0.8	102.6	9.9	2.6	18	10	53	14	72.3	45.6	26.7	1.7	0.99	4.6	1.86	2.41	4.7	5	16.17	3.37773	19.6033	0
70	1	61	120	75	1	67	76	168	26.9274	451.9	5.7	74.6	1.2	98.21	12	3.2	26	28	97	27	77	48.3	28.7	1.7	1.59	4.75	1.3	2.94	4.4	5.7	29.62	5.79236	40.383	1
71	1	57	154	87	1	74	59	163	22.2063	353.6	6.6	100.5	1.2	70.6	12.3	3.7	19	12	64	14	78.9	46.9	32	1.5	2.01	4.18	1.06	2.5	5.1	4.7	6.55	1.48467	27.1559	0
72	1	58	135	73	0	67	81	169	28.3604	374.1	5.3	64.8	0.8	116.73	8.6	2.4	18	17	84	21	76.3	45.8	30.5	1.5	1.25	4.37	0.96	3.01	5.7	6.1	13.69	3.46813	25.5537	1
73	1	59	133	86	1	66	77	169	26.9598	504.5	6.5	132	1.5	51.18	10.9	3.3	32	53	59	25	80.8	48.9	31.9	1.5	2.07	4.45	1.41	2.52	6.9	6.5	13.87	4.25347	44.1863	1
74	1	53	106	78	1	92	69	169.3	24.0733	444	7.6	76.4	1.1	98.31	18.4	6	14	14	114	18	77.3	49.9	27.4	1.8	1.66	3.62	0.91	2.2	5.6	5.1	38.3	9.53244	37.7541	1
75	2	51	124	74	0	60	53	152	22.9398	330.4	6.1	57.8	0.8	101.44	20.8	5.7	25	26	61	16	79.1	48.9	30.2	1.6	1.23	4.35	1.42	2.76	4.3	5.3	2.93	0.559956	26.4424	0
76	2	24	124	84	0	85	56	159	22.151		3.5	48.1		146.13			9														7.77			0
77	1	35			0		83	175	27.102	577.4	5.6	68.7	1	120.9	24	5.9	42	67	68	86	74.9	50.5	24.4	2.1	5.49	4.75	0.9	2.38	4.5	4.3	28.77	5.754	36.45	0
78	1	46	137	84	0	70	81	174	26.7539	369.4	7.2	81.4		94.04	19.3	5.1	63	107	74	80	72.8	47.2	25.6	1.8	2.13	5.3	1.22	3.77	6.2		35.21	9.70231	23.435	1
79	1	34	104	60	0	80	66	174	21.7994	367	5.1	62.6	0.8	135.39	14	3.7	26	26	94	20	79.1	51.8	27.3	1.9	1.08	4.68	1.36	2.94	4.9	5.4	5.36	1.16729	14.8247	0
80	2	57	116	78	0	74	80	168	28.3447	523.6	3.7	48.9	0.8	120.29	8.4	2.1	35	34	104	32	72.6	43.8	28.8	1.5	3.18	5.12	1.27	3.36	5.8		65.68	16.9308	86.1845	1
81	1	53	122	76	0	78	67	175	21.8776	344.3	3.6	67.7	0.8	113.03	18.2	5.1	17	14	47	14	72.2	45.8	26.4	1.7	1.57	3.53	1.35	1.84	4.4	5.4	1.39	0.271822	35.1898	1
82	1	70	130	63	1	66	87	170	30.1038	392.1	3.7	67.5	1.1	107.19	11.1	3.6	13	14	54	22	72.3	44.2	28.1	1.6	0.9	4.72	1.2	3.14	5.3	5.8	16.61	3.91258	28.5897	1
83	2	46	128	82	0	58	64	165	23.5078	262.6	4.5	73.4	0.9	78.63	15.6	4.1	22	16	32	14	71.2	45.7	25.5	1.8	1.3	4.32	1.26	2.71	4.6	5.2	2.06	0.421156	31.8485	0
84	1	46	146	103	1	91	100	179	31.21	607.1	6	125.3	1.2	57.17	9.4	2	19	13	59	38	78.6	48.8	29.8	1.6	1.27	5.16	1.4	3.41	5.4	5.7	8.75	2.1	40.383	1
85	1	45	116	74	0	50	72	160	28.125	505.8	5.5	79.7		96.79	13.2	3.3	27	39	89	41	79.6	52.5	27.1	1.9	2.96	5.7	1.1	3.76	6.7		30.19	8.98991	34.4145	1
86	1	62	137	76	0	97	78	175	25.4694	366.1	4.2	84	1.1	85.36	17.2	5.3	25	15	90	38	71.7	48.2	23.5	2.1	0.83	4.4	1.7	2.4	5.5		5.27	1.28822	20.1218	0
87	2	59	160	100	1	64	60	159	23.7332	240.6	5.3	71.4		77.17	13.4	3.6	19	16	73	9	72.3	47.7	24.6	1.9	0.57	5.67	2.14	3.39	5.1		5.52	1.2512	28.051	0
88	1	62	120	79	0	80	70	171	23.939	531	6.2	79.4	1.1	91.09	12.1	3.2	26	16	73	30	73.8	45.6	28.2	1.6	3.17	5.02	1	3.12	4.8	5.4	10.29	2.1952	34.4593	1
89	1	40	124	79	0	74	112	171	38.3024	516.5	4.55	62.7		130.75	19.1	6.1	28	33	79	24	74.6	43.8	30.8	1.4	2.36	4.09	0.69	2.69	5.5		37.16	9.08356	34.0598	1
90	1	63	121	77	0	82	62	170	21.4533	314.2	5.83	81.2	1	88.48	22.1	6.7	23	20	69	17	68	44.2	23.8	1.9	0.93	4.89	1.56	3.02	4.8	5.2	8.56	1.82613	40.3096	0
91	1	43	131	87	0	97	73	177	23.3011	365.2	4.92	65.5	0.8	122.51	16	4.7	18	26	53	32	77.7	48.2	29.5	1.6	2.2	5	1.82	2.52	6.2	5.5	12.51	3.4472	32.8643	0
92	1	63	128	89	1	83	75	179	23.4075	383.5	6.1	76	1	95.5	18	4.6	30	24	82	68	76.3	47.1	29.2	1.6	0.85	4.78	1.58	2.89	6.1	5.3	10.87	2.94698	46.4744	0
93	1	59	117	71	0	87	68	168	24.093	350.6	5.81	80.9		90.05	8.2	2.6	29	17	79	38	72	44.8	27.2	1.6	4.69	4.24	0.83	1.71	5		1.6	0.355556	55.7235	0
94	2	39	112	76	0	75	51	164	18.9619	274.9	4.3	62.4	0.6	98.06	17.9	5.4	17	10	58	22	83.9	48.6	35.3	1.4	0.63	4.44	2.14	2.14	5	5.3	1.78	0.395556	42.147	0
95	2	55	186	102	1	78	73	160	28.5156	167.5	4.9	50.5	0.8	116.74	13.5	3.9	27	20	70	37	77.1	44.3	32.8	1.4	2.16	3.65	1.02	2.04	5.8	6.3	31.28	8.06329	43.9947	1
96	1	57	133	82	0	70	67	168	23.7387	393	6.1	71.6	1	104.4	19.9	5.4	25	20	78	18	73.3	48.3	25	1.9	0.87	4.18	1.15	2.96	5.7	5.5	13.43	3.40227	23.4653	0
97	1	30	134	96	1	97	114	178	35.9803	483.2	2.9	53.2	1	167.56	11.8	3.7	48	90	52	75	80	47.9	32.1	1.5	1.56	4.85	1.11	3.25	4.8	5.3	21.14	4.50987	45.439	1
98	1	38	102	60	0	68	79	179	24.6559	420.7	4.29	87.9		89.47	9.9	2.7	16	20	44	16	68.2	46.6	21.6	2.2	1.37	6.65	1.08	4.98	4.5		22.43	4.486	41.125	1
99	1	48	145	101	1	85	82	170	28.3737	335.4	4.8	80.4		94.57	8.8	2.2	25	21	57	40	76.8	47.7	29.1	1.6	2.7	4.65	1.03	2.76	4.8		9.91	2.11413	42.3518	1
100	1	51	176	118	1	77	100	168	35.4308	420.5	5.1	64.7		120.03	14.2	4.1	16	29	85	31	70.4	45	25.4	1.8	2.56	5.06	0.95	3.39	7		13.79	4.29022	39.2933	1
101	1	36	112	74	0	72	69	172	23.3234	418	5.54	79.9	0.8	100.98	22.9	8.2	26	39	63	43	71.5	50.2	21.3	2.4	0.95	3.89	1.12	2.35	4.8	5.3	5.23	1.11573	27.7367	0
102	1	58	112	70	0	66	65	163	24.4646	346.6	7.1	71.5	1	104.2	23.1	5.8	23	10	94	16	69.5	44.8	24.7	1.8	1.78	5.36	1.38	3.48	4	5.4	1.79	0.318222	41.7378	0
103	2	60	148	82	1	64	61	148	27.8488	464.4	5.4	63.5	0.8	88.06	10.2	3	16	14	59	12	68.7	43.4	25.3	1.7	1.04	4.83	1.22	3.47	4.9	5.9	2.17	0.472578	57.86	0
104	2	42	116	80	0	68	62	157	25.1532	255.3	5.8	51.7	0.6	120.01	22.4	6.3	17	13	54	12	70.2	44	26.2	1.7	1.02	4.37	1.4	2.6	3.8	5.2	4.57	0.771822	20.0164	0
105	1	54	124	80	0	66	72	169	25.2092	381	5.4	63.3	0.9	121.68	16.1	4.4	22	16	91	20	68.7	44.5	24.2	1.8	2.66	5.39	1.09	3.44	4.2	5.3	3.51	0.6552	50.648	1
106	1	33	118	83	0	76	73	169	25.5593	441.7	4.7	61	0.8	140.34	13.4	3.2	32	53	63	47	79.4	49.1	30.3	1.6	1.83	5.25	1.07	3.36	4.8	5.3	13.27	2.83093	38.4825	1
107	2	29	106	68	0	71	50	159	19.7777	198	4	57.4	0.9	114.68	14.8	4.5	21	11	72	9	83.1	49.5	33.6	1.5	1.01	4.53	1.25	2.92	4.4	5	1.9	0.371556	37.6738	0
108	2	53	158	94	1	72	65	156	26.7094	273.8	4.7	55.2	0.9	106.14	19.3	4.1	40	32	79	19	82.3	49.1	33.2	1.5	0.81	5.77	1.6	3.86	4.8	5.3	10.13	2.16107	68.5129	0
109	1	38	110	74	0	72	57	161	21.9899	554.8	5.2	83.6	0.9	94.8	18.3	4.8	14	16	98	21	79.5	49	30.5	1.6	1.58	4.68	1.14	3.1	4.4	4.8	2.89	0.565156	53.8116	0
110	1	52	122	70	0	72	70	170	24.2215	291.8	5.7	56.3	0.8	140.37	18.1	4.5	26	20	176	40	75.1	49.2	25.9	1.9	1.26	5.18	1.62	3.21	18.6	16.5	1.86	1.5376	29.1087	0
111	1	48	130	88	0	70	77	169	26.9598	475.5	5.7	60.7	0.8	130.81	23.6	6.6	27	16	50	77	71.9	47.8	24.1	2	1.82	5.24	1.44	3.29	6.4	6	13.36	3.80018	41.5334	0
112	2	48	128	82	0	72	60	158	24.0346	265.9	5.6	37.9	0.6	167.14	10.8	2.8	34	22	64	52	79.6	48.4	31.2	1.6	1.48	5.3	1.24	3.52	5.1	5.4	11.29	2.55907	31.0796	1
113	1	53	141	93	1	76	76	168	26.9274	247.2	6.6	66.5	0.9	115.39	10.3	2.9	25	17	88	14	76.6	48.2	28.4	1.7	1.05	3.67	1.18	2.14	5.7		9.31	2.35853	32.4668	1
114	1	61	125	78	0	67	83	173	27.7323	329	4.48	72.1		102.15	13.3	4	25	27	46	17	67.5	42.8	24.7	1.7	1.01	5.48	1.74	3.2	5.2		1.68	0.388267	39.6994	1
115	1	47	150	96	1	85	70	173	23.3887	646.7	8.34	165.6	1.8	41.26	10.9	2.8	28	44	99	267	72.7	45	27.7	1.6	2.85	6.88	1.33	4.72	6.2	5.7	20.74	5.71502	71.3905	1
116	2	31	120	64	0	85	44	156	18.0802	238.2	2.75	53.7	0.6	122.18	14.2	4.2	16	10	46	9	75.9	52	23.9	2.2	0.69	5.05	1.6	3.1	5	4.9	2.37	0.526667	36.2634	0
117	1	47	123	77	0	87	74	171	25.3069	327.5	3.96	74.2	0.8	104.19	5.5	2	23	48	83	75	80.5	49.2	31.3	1.6	1.62	3.51	1.07	1.93	6	5.5	7.37	1.96533	33.0632	1
118	1	62	160	92	1	85	93	180	28.7037	452.7	6.5	103.1		67.38	30	9.1	25	57	60	77	74.4	48.2	26.2	1.8	1.77	5.1	1.47	3.14	5.7	5.9	11.47	2.90573	43.1722	1
119	1	57			0		76	174	25.1024	410	6.5	77		96	9.7	2.4	32	33	95	55	71.8	44	27.8	1.6	4.09	5.72	1.07	3.51	5.6	5.8	12.46	3.10116	50.2283	0
120	1	66	116	80	0	72	81.7	179.4	25.385	468.3	4.77	81		87.89	25.5	8.7	38	59	50	29	80.2	53.2	27	2	1.59	4.75	1.08	3.06	5.1	5	20.94	4.7464	41.7378	1
121	1	53	118	68	0	64	82	172	27.7177	426.1	5.9	119.4		58.73	10.4	3.1	40	61	65	66	75.2	49.2	26	1.9	1.58	4.85	1.14	3.27	5.5	5.5	7.74	1.892	52.3317	0
122	1	51	130	68	0	67	58	165	21.3039	427.6	5.5	89.8		82.22	14.5	3.8	25	30	76	13	76.2	46.6	29.6	1.6	1.23	4.82	1.27	3.13	5.3	5.5	10.69	2.51809	36.6658	0
123	2	62	130	84	0	69	59	155	24.5578	294.7	5.9	67.1		82.08	13.4	3.3	24	16	53	15	69.6	43.4	26.2	1.7	0.64	6.01	2.52	3.11	4.5		1.63	0.326	34.0598	0
124	2	58	152	92	1	72	55	152	23.8054	241.3	5.7	48.8	0.6	120.15	13.1	3.3	22	14	97	12	71.7	43.7	28	1.6	1.26	5.32	1.31	3.66	4.4	5.4	1.57	0.307022	44.8193	0
125	1	45	102	60	0	92	91	178	28.7211	331.6	4.29	80.8	1	95.27	14.5	3.7	18	15	57	16	71	45.8	25.2	1.8	0.95	6.13	1.04	4.69	5	5.3	4.84	1.07556	48.9724	0
127	2	62	102	70	0	75	58	157	23.5304	282.8	4.9	63.1	0.9	88.11	11.6	3.4	32	19	57	24	73.2	48.2	25	1.9	0.77	3.6	1.51	1.83	4.7		23.69	4.94858	35.4603	0
128	2	64	138	80	0	65	63	167	22.5896	372.9	5.8	82.4	1.2	64.34	15.8	4.2	19	7	59	12	75.2	42.9	32.3	1.3	1.75	5.53	0.97	3.95	4.5		10.92	2.184	52.5427	1
129	1	49	124	84	0	67	65	178	20.5151	387.1	2.7	71.7	0.7	107.48	13.6	3.4	21	11	65	21	75.1	46.8	28.3	1.7	1.99	5.69	1.59	3.44	4.6	5.5	2.45	0.500889	33.4614	0
130	2	33	102	58	0	65	51	156	20.9566	223.7	4.9	51.7	0.6	126.04	12.7	4.2	21	14	39	15	76.2	48.4	27.8	1.7	0.83	3.38	1.15	1.95	3.8	4.9	2.51	0.423911	48.9724	0
131	1	44	122	83	0	86	57	167	20.4382	344.7	4.2	74.9	0.9	104.46	16.2	4.1	26	27	68	88	77.5	50	27.5	1.8	1.92	5.22	1.4	3.28	4.7	5.6	4.78	0.998489	40.9209	0
132	1	38	128	82	0	90	93	177	29.685	379.2	3.1	65.6	0.7	125.41	13.4	3.7	26	26	62	24	71.1	46.7	24.4	1.9	2.2	5.2	1.07	3.5	4.7		35.46	7.4072	27.3459	1
133	1	46	98	62	0	59	76	178	23.9869	388.8	5.1	83.3	0.9	91.57	11.5	3.1	24	16	71	18	69.7	43.5	26.2	1.7	1.5	3.97	0.99	2.56	4.3	6.1	3.33	0.6364	32.0698	1
134	1	62			0		68	176	21.9525	479.9	5	85.2	1	83.97	19.6	6.9	25	14	57	24	68.1	45.4	22.7	2	0.53	3.81	1.22	2.4	4.5	5.3	1.59	0.318	65.6568	0
135	1	47	116	76	0	95	63	165	23.1405	298.2	4.1	48.5	0.8	170.19	16.4	4.9	32	52	118	54	77.7	46.3	31.4	1.5	2.27	3.6	0.98	1.83	8.4	8.1	2.61	0.9744	62.6051	0
136	1	51	124	84	0	73	70	176	22.5981	412.1	3.6	84.7	0.9	87.96	13.5	3.8	23	21	64	22	71.7	48.3	23.4	2.1	1.34	5.13	1.7	3.14	4.8	5.6	0.72	0.1536	52.5993	1
137	2	58	136	92	1	72	46	160	17.9688	576.1	5.9	56.8	0.7	100.84	15.1	3.7	23	30	85	28	81.8	46.4	35.4	1.3	2.05	6.78	1.72	4.16	6.4		7.31	2.07929	56.7902	1
138	1	41	136	83	1	117	81	186	23.4131	403.4	4	54.7	0.9	152.3	21.9	6.2	79	83	79	224	79.6	50.1	29.5	1.7	5.4	4.44	1.12	1.99	10.5	7.8	10.16	4.74133	41.125	1
139	1	54	168	98	1	76	70	176	22.5981	387.4	6	72.4	0.9	104.21	16.2	4.9	30	16	74	39	77.8	50.6	27.2	1.9	1.4	2.37	1.25	2.51	4.7	5	8.98	1.87582	47.513	0
140	1	56	139	76	0	73	72	160	28.125	330.7	4.6	74.8	0.8	99.62	16.3	4.9	29	30	55	20	70.3	47	23.3	2	0.52	3.89	1.23	2.51	4.6	4.9	11.58	2.36747	27.3459	1
141	1	48	119	73	0	74	60	164	22.3081	281.2	3.4	71.1	0.8	108.99	25.3	7.5	24	20	70	14	71.5	47.3	24.2	2	0.73	3.68	1.08	2.36	5	5.1	3.17	0.704444	30.0926	0
142	1	47	134	84	0	79	63	176	20.3383	351.9	4.1	74.4	0.9	103.87	22.4	4.8	25	20	50	69	76.5	48.9	27.6	1.8	1.5	6.14	1.89	3.73	4.3	5.5	2.69	0.514089	30.6844	0
143	1	53	154	92	1	82	77	168	27.2817	351.9	5.3	105.2	1.3	67.96	8.8	3	16	24	95	43	71.3	44.6	26.7	1.7	1.11	4.3	1.05	2.72	4.3		18.61	3.55658	49.8092	1
144	2	30	108	82	0	86	90	159	35.5999	372.8	2.8	53.1	0.8	124.6	10.4	3.4	61	75	83	38	74.3	46	28.3	1.6	1.07	5.14	1	3.6	4.8		86.08	18.3637	67.192	1
145	1	44	126	80	0	80	87	184	25.6971	467.1	5.2	94.8	1.2	79.59	16.7	4.7	14	8	70	24	70.6	45.7	24.9	1.89	3.24	5.47	1.2	3.3	4.6	5.1	19.92	4.07253	68.5129	1
146	1	51	116	88	0	67	72	159	28.4799	313	3.1	62.2		125.62	39.2	10.7	20	19	60	23	73.3	44.4	28.9	1.5	1.4	4.68	1.06	3.17	5.7	6.1	8.36	2.11787	32.0698	1
147	1	50	124	78	0	66	73	172	24.6755	306.5	6.1	66.9	0.8	115.95	18.4	5.4	21	26	72	16	72.2	47.4	24.8	1.9	1.22	4.86	1.14	3.35	4.8	5.1	4.8	1.024	22.8876	0
148	1	37	144	102	1	80	96	172	32.45	431.5	4	74.4	0.8	109.04	15.9	5	71	111	58	69	76.4	44.4	32	1.4	1.26	5.31	1.32	3.84	5	6.1	23.68	5.26222	64.7823	1
149	2	47			0		50	156	20.5457	315	2.8	55.3		108.54	10.2	3.1	14	6	75	11	68.6	42.5	26.1	1.6	1.69	2.54	0.86	1.24	4.8		8.86	1.89013	42.5567	0
150	1	54	139	74	0	75	82	168	29.0533	585	5	77.7	1.2	96.05	30.1	8.6	21	23	59	44	75	47.9	27.1	1.8	5.14	3.89	0.89	1.66	5	4.6	29.65	6.58889	64.564	1
151	1	56	116	72	0	84	77	177	24.5779	459.2	4.51	106.9		65.98	8	2.5	22	27	62	13	67	43.7	23.3	1.9	0.86	4.75	1.3	2.97	5.4		3.02	0.7248	43.5832	0
152	2	49	114	70	0	65	64	164	23.7954	201.3	6.94	54		110.62	14.4	4.8	10	8	35	10	73.4	42.4	31	1.4	1	4.43	1.02	2.94	4.7		2.65	0.553556	34.6592	0
153	1	30	110	62	0	65	61	170	21.1073	347.4	2.86	83.2	0.7	100.01	34.8	11.2	25	31	51	27	73.5	48.6	24.9	2	1.12	4.57	1.17	2.94	4.4	5	1.1	0.215111	32.189	0
154	1	40	114	70	0	86	71	165	26.079	358.6	4.8	92.2	1	83.79	14.5	3.7	16	17	119	22	75.4	45.2	30.2	1.5	1.8	6.13	0.6	4.59	10.4	12.5	3.74	1.72871	45.439	1
155	1	50	103	70	0	67	64	169	22.4082	357	5.5	72.4	1	105.85	21.2	4.7	38	48	77	23	67.4	45.1	22.3	2	1	4.85	1.26	3.24	4.4	5.2	4.36	0.852622	59.5784	1
156	2	49	114	76	0	66	51	142	25.2926	171.7	3.5	45.7	0.7	134.11	11.7	2.4	21	15	65	9	70.7	41.5	29.2	1.4	0.92	4.65	1.34	2.99	4.3	5.5	1.3	0.248444	26.743	0
157	2	45	128	84	0	70	55	158	22.0317	266.8	4.4	61.7	0.7	96.5	12.1	2.7	16	12	53	13	74.1	45.4	28.7	1.6	1.06	5.66	1.29	3.98	4.5	5.5	2.85	0.57	30.2897	0
158	1	44	134	70	0	68	84	173	28.0664	443.1	2.8	78.7	0.8	98.66	13	4.9	20	30	16.3	36.4	74.2	46.6	27.6	1.7	1.26	2.85	0.97	1.33	4.6	5.8	15.91	3.25271	24.4307	0
159	1	37	122	70	0	60	73	171	24.9649	499.5	4.1	69.2	0.6	118.55	9	2.7	37	62	77	65	79	49.4	29.6	1.7	3.61	5.48	1.2	3.33	4.2	5.5	25.82	4.81973	27.7367	1
160	2	43	120	78	0	60	57	157	23.1247	242.3	3.9	64.8	0.7	92.04	14	3.9	14	8	56	13	74.9	46.9	28	1.7	0.82	4.77	1.29	3.1	4	5.3	19.19	3.41156	22.1192	0
161	1	48	140	90	1	75	64	165	23.5078	386.8	6.2	112.4	1.2	64.25	12.9	3.6	20	17	87	14	72	47.7	24.3	2	1.31	4.06	1.02	2.61	4.3	5.4	11.09	2.11942	37.4719	1
162	2	43	116	84	0	72	80	166	29.0318	368.4	2.6	56.3	0.8	108.25	12.7	3.1	29	36	60	24	70.9	44.2	26.7	1.7	4.23	4.97	1.04	2.51	5.5	5.9	19.98	4.884	36.0625	1
163	1	48	150	98	1	92	71	166	25.7657	463.7	5.6	73.7	0.8	104.56	14.9	4.1	29	36	64	154	67.1	43.8	23.3	1.9	2.61	4.42	1.46	2.22	6.6	5.8	17.37	5.0952	60.8725	1
164	2	49	146	76	1	77	82	165	30.1194	215.2	4.1	48.2	0.6	126.12	11	3.1	24	36	67	30	74.6	42.5	32.1	1.3	1.96	4.85	1.02	3.09	7.4	6.9	25.14	8.26827	28.324	1
165	1	28	106	58	0	67	52	172	17.5771	298.2	5.4	80.1	0.8	105.96	23.7	6.7	19	16	50	16	79.8	48.7	31.1	1.6	1.08	5.09	1.33	3.37	3.9	4.9	0.4	0.0693333	28.468	0
166	2	64	138	86	1	74	55	151	24.1217	377.2	8.2	70.2	1	77.41	10.3	2.3	31	29	95	24	78.4	45.2	33.2	1.4	1.97	5.26	1.46	3.32	5.1	6.3	22.02	4.9912	30.487	1
167	2	52	104	78	0	57	71	160	27.7344	229.3	3.5	43.4	0.7	140.64	14.4	4.1	23	17	63	13	74.5	46.9	27.6	1.7	2.03	4.79	1.38	2.9	4.4	5	11.28	2.20587	20.3976	0
168	2	42	104	62	0	58	55	156	22.6003	230.8	4	70.2	0.6	84.32	14.6	3.2	18	12	37	13	70.2	42.7	27.5	1.6	0.72	5.01	1.61	3.22	4.2		6.58	1.22827	45.8528	0
169	2	52	88	62	0	60	46	154	19.3962	384.2	4.6	84.6	1	65.1	11	2.8	22	14	82	12	68.2	42.4	25.8	1.6	0.6	4.76	1.78	2.69	4.1	5.7	2.06	0.375378	44.8193	0
170	1	54	121	85	0	72	67	163	25.2174	403.6	4.6	80.5	0.9	92.21	19.9	5.9	23	23	75	28	68.2	46.7	21.5	2.2	1.3	3.82	1.17	2.14	4.6	5.7	5.04	1.0304	34.8593	1
171	1	23	118	74	0	79	73	172	24.6755	293.6	2.9	75	0.8	118.98	11.4	3.2	16	10	51	15	79.5	49.7	29.8	1.7	1.11	4.83	1.21	3.01	3.8	5.2	11.59	1.95742	20.0164	0
172	2	52	108	70	0	98	61	156	25.0657	238.2	4.7	54.9	0.9	107.23	12.4	3.4	27	22	62	17	66.6	44	22.6	1.9	1.25	3.84	1.12	2.21	4.3	5.1	1.83	0.349733	35.0595	0
173	2	55	102	66	0	77	63	166	22.8625	227.5	5.4	66.8	0.9	84.54	15.2	4.3	18	20	76	33	66.9	43.6	23.3	1.9	0.89	4.24	1.96	2.24	5.2	5.8	14.85	3.432	15.5886	0
174	1	53	128	78	0	69	60	169	21.0077	389.1	5.1	97.8	1.1	73.93	17.4	4.1	25	16	74	29	72.8	45.1	27.7	1.6	0.91	4.9	1.48	3.25	4.5	5.8	2.35	0.47	33.4367	0
175	2	52	110	62	0	64	70	156	28.764	285.1	3	47.5	0.6	126.73	12.8	3	27	37	93	15	70	44.9	25.1	1.8	2.73	4.46	1.05	2.78	4.6	5.3	7.86	1.60693	3.5896	1
176	1	21	116	74	0	75	80	182	24.1517	505.3	4	100.2	1.1	86.76	11.7	2.6	32	34	99	19	81.7	52.1	29.6	1.8	1.8	4.09	1.06	2.42	3.8	5.2	12.18	2.05707	13.2054	0
177	2	29	106	62	0	68	52	156	21.3675	290.6	4	56.7	0.8	116.31	15.1	5	24	15	68	19	73.3	44.7	28.6	1.6	1.65	3.59	1.04	2.05	4.5	5.2	4.85	0.97	36.9502	0
178	2	48	116	68	0	76	62	156	25.4767	196.5	5.6	43.6	0.6	142.19	10.9	3.1	16	14	64	19	75.1	44.9	30.2	1.5	0.79	4.28	1.16	2.81	6.3	6.3	11.61	3.2508	42.5303	0
179	1	49	118	86	0	76	79	167	28.3266	331.5	6.8	80.1	1	94.58	16.7	4.7	28	46	52	142	69.9	43.6	26.3	1.7	1.49	4.88	1.32	2.94	4.6	5.6	25.05	5.12133	49.9959	1
180	2	51	104	70	0	68	65.5	164.2	24.2938	404.8	6	45.1		135.07	15.1	3.7	43	76	60	54	72.1	44.2	27.9	1.6	3.41	6.53	1.05	4.45	6.7		25.08	7.46827	20.3997	1
181	1	31	114	74	0	74	57	164	21.1927	264	4.4	75.1	0.8	111.81	15.3	4.9	14	19	39	21	75.6	45	30.6	1.5	0.69	4.19	1.62	2.15	3.5	4.9	2.35	0.365556	30.6966	0
182	1	41	126	76	0	63	79	167	28.3266	442.4	5.2	77.5	1	101.88	13.2	3.4	28	37	54	31	66	42.9	23.1	1.9	2.85	4.09	1.03	2.15	4.1	5.3	9.1	1.65822	33.9369	1
183	1	49	114	92	1	78	85	173	28.4005	448.9	6.07	81.3		92.97	18.7	13.2	30	20	45	18	75.4	40.4	35	1.2	1.44	4.63	0.75	3.3	7.9	7.7	10.57	3.71124	44.5773
184	1	31	136	99	1		145	178	45.7644	438	4.55	76.7	1.04	109.12	8.8	2.7	107	45	91	42	58.8	39.7	19.1	2.1	1.04	4.9	0.84	3.53	4.3	5.5			62.0944
185	1	31	115	80	0		123	167	44.1034	419.8	2.93	64.5	1.06	133.27	8.5	2.5	57	36	49	44	70.9	45.7	25.5	1.8	1.93	4.32	0.71	2.97	4.1	6.5	24.11	4.39338	47.6656	1
186	1	59	122	84	0	79	66.3	168.2	23.4348	279.4	3.9	60	0.8	127.13	16.5	4.5	17	16	60	26	70.6	41.4	29.2	1.4	0.86	4.21	1.53	2.32	4.6	5.6	2.43	0.4968	46.6338	0
187	2	60	100	58	0	56	60.9	157	24.7069	319.7	4.8	55.7	1	102.43	10.6	2.5	18	15	86	18	74.5	43.4	31.1	1.4	1.38	4.04	1.25	2.21	4.9	5.8	12.74	2.77449	31.6909	1
188	2	46	86	56	0	64	54.6	155.5	22.5804	237.9	3.9	54.3	0.9	111.33	14.8	4.7	38	49	75	13	76.1	41.6	34.5	1.2	0.6	3.66	1.31	1.99	4.4	5.2	7.02	1.3728	42.7857	0
190	1	29	115	77	0		135	170	46.7128	394	3.2	63		138.81	16.5	4.2	240	146.4	53.2	87.28	73.42	43.23	30.22	1.43	2.41	5.4	0.99	4.05			95.18		25.7606	1
191	2	62	132	74	0	73	52	174	17.1753	303.3	4.3	56.4	0.8	100.3	17.8	4.1	21	20	50	18	67.8	45.8	22.2	2.1	0.55	5.86	2.15	3.48	5.2		3.02	0.697956	34.1872	0
192	1	60	106	72	0	70	61	181	18.6197	278.3	4.5	75.5		97.19	20.5	5.4	21	20	58	15	70.6	45.1	25.5	1.8	0.76	5.51	1.74	3.38	4.2	5.3	0.93	0.1736	31.1934	0
193	2	59	128	85	0		81	167	29.0437	310.7	6.01	66.8	0.97	83.34	9.5	2.3	21	16	99	29	75.1	45.8	29.3	1.6	2.99	6.68	1.06	4.6	8.6	7.5			92.8675
194	2	30	118	88	0		96	160	37.5	608.5	3.73	37		189.04	6.5	2.8	10	10	80	34	67.4	37.1	30.3	1.2	0.71	3.58	0.91	2.3	4.8	5.7			51.2957
195	1	28	136	96	1	84	106	169	37.1135	669.7	5.53	63.5	0.9	138.53	11.8	3.8	59	101	98	29	81.2	48.1	22.1	1.5	1.68	5.96	0.84	4.37	4.8	5.7	45.01	9.60213	45.3474	1
196	2	39			0		122	166	44.2735	288.6	1.7	51.5	0.75	122.38	8.3	3.2	33	27	73	35	69.3	44.5	24.8	1.8	1.63	3.67	1.36	2.1	6.9		38.61	11.8404	21.369	1
197	1	30	123	77	0	67	119	169	41.7	396	5.2	65	0.8	132.97	12.8	5.1	30	21	58	24	76.6	43.3	33.3	1.3	0.73	3.88	0.97	2.61	4.65		8.69	1.79593	18.9501	1
From row 4 to row 197, one row represents the clinical data of one patient. From column B to column AI, one column represents one index of the clinical data.
Abbreviations: SBP, systolic blood pressure; DBP, diastolic blood pressure; BMI, body mass index; UA, uric acid; BUN, blood urea nitrogen; Cr, Creatinine; CysC, CystatinC; eGFR, estimated glomerular giltration rate; TB, total bilirubin; CB, conjugated bilirubin; ALT, alanine aminotransferase; AST, aspartate aminotransferase; ALP, alkaline phosphatase; γ-GT, γ-glutamyl transpeptidase; A/G, Albumin…
