# Supplementary material for: Plasma vascular endothelial growth factor B is elevated in non-alcoholic fatty liver disease patients and associated with blood pressure and renal dysfunction
Source: EXCLI J. 2020 Aug 20;19:1186–95. doi: 10.17179/excli2020-2647 (PMC7783472; doi:10.17179/excli2020-2647)
Supplement: Supplementary data 2 [file EXCLI-19-1186-s-003.xlsx]

## Sheet: 96T ELISA Plate1
Raw data 2: VEGFB ELISA Plate 1 (these data refer to Figure 1 in the main document)
standard number	1		2		3		4		5		6		7		8		mean 8
OD value	2.932	2.884	1.864	1.916	1.212	1.112	0.674	0.684	0.419	0.405	0.297	0.294	0.231	0.218	0.132	0.163	0.1475
OD value-negative OD value	2.7845	2.7365	1.7165	1.7685	1.0645	0.9645	0.5265	0.5365	0.2715	0.2575	0.1495	0.1465	0.0835	0.0705
standard concentration（pg/ml）	1000	1000	500	500	250	250	125	125	62.5	62.5	31.2	31.2	15.6	15.6	0	0
sample number	OD value	OD value-negative OD value	sample concentration（pg/ml）
1	0.39	0.2425	53.1467
2	0.357	0.2095	46.6885
4	0.291	0.1435	34.2303
5	0.411	0.2635	57.336
6	0.359	0.2115	47.0755
7	0.233	0.0855	23.7867
8	0.447	0.2995	64.6616
9	0.26	0.1125	28.5897
10	0.301	0.1535	36.0787
11	0.241	0.0935	25.1992
12	0.471	0.3235	69.6463
13	0.258	0.1105	28.2304
14	0.396	0.2485	54.3373
15	0.288	0.1405	33.6786
16	0.285	0.1375	33.1281
17	0.215	0.0675	20.6416
18	0.215	0.0675	20.6416
19	0.232	0.0845	23.6108
20	0.32	0.1725	39.6291
21	0.264	0.1165	29.31
22	0.277	0.1295	31.6663
23	0.282	0.1345	32.5789
24	0.258	0.1105	28.2304
25	0.288	0.1405	33.6786
26	0.382	0.2345	51.567
27	0.237	0.0895	24.4918
28	0.249	0.1015	26.6206
29	0.704	0.5565	122.24
30	0.192	0.0445	16.6889
31	0.326	0.1785	40.7608
32	0.201	0.0535	18.2268
33	0.475	0.3275	70.485
34	0.655	0.5075	110.547
35	0.42	0.2725	59.1503
36	0.246	0.0985	26.0865
37	0.264	0.1165	29.31
38	0.304	0.1565	36.6359
39	0.26	0.1125	28.5897
40	0.262	0.1145	28.9496
41	0.25	0.1025	26.7989
43	0.21	0.0625	19.776
44	0.254	0.1065	27.5135
45	0.218	0.0705	21.1626
47	0.284	0.1365	32.9449
49	0.255	0.1075	27.6926
50	0.285	0.1375	33.1281
51	0.212	0.0645	20.1218
52	0.224	0.0765	22.2085
53	0.262	0.1145	28.9496
54	0.182	0.0345	14.9935
55	0.282	0.1345	32.5789
56	0.255	0.1075	27.6926
57	0.296	0.1485	35.1527
58	0.322	0.1745	40.0058
59	0.261	0.1135	28.7696
60	0.283	0.1355	32.7618
61	0.27	0.1225	30.3945
62	0.208	0.0605	19.4307
63	0.307	0.1595	37.1944
64	0.255	0.1075	27.6926
65	0.181	0.0335	14.8247
66	0.242	0.0945	25.3764
67	0.186	0.0385	15.67
69	0.209	0.0615	19.6033
70	0.324	0.1765	40.383
71	0.252	0.1045	27.1559
72	0.243	0.0955	25.5537
73	0.344	0.1965	44.1863
74	0.31	0.1625	37.7541
75	0.248	0.1005	26.4424
77	0.303	0.1555	36.45
78	0.231	0.0835	23.435
79	0.181	0.0335	14.8247
80	0.548	0.4005	86.1845
82	0.26	0.1125	28.5897
83	0.278	0.1305	31.8485
84	0.324	0.1765	40.383
85	0.292	0.1445	34.4145
86	0.212	0.0645	20.1218
87	0.257	0.1095	28.051

## Sheet: 96T ELISA Plate2
Raw data 2: VEGFB ELISA Plate 2
standard number	1		2		3		4		5		6		7		8		mean 8
OD value	2.88	2.854	1.688	1.975	1.08	1.074	0.616	0.675	0.365	0.387	0.264	0.176	0.229	0.193	0.125	0.139	0.132
OD value-negative OD value	2.748	2.722	1.556	1.843	0.948	0.942	0.484	0.543	0.233	0.255	0.132	0.044	0.097	0.061
standard concentration（pg/ml）	1000	1000	500	500	250	250	125	125	62.5	62.5	31.2	31.2	15.6	15.6	0	0
sample number	OD value	OD value-negative OD value	sample concentration（pg/ml）
88	0.252	0.12	34.4593
89	0.25	0.118	34.0598
90	0.281	0.149	40.3096
91	0.244	0.112	32.8643
92	0.311	0.179	46.4744
93	0.355	0.223	55.7235
94	0.29	0.158	42.147
95	0.299	0.167	43.9947
96	0.196	0.064	23.4653
97	0.306	0.174	45.439
98	0.285	0.153	41.125
99	0.291	0.159	42.3518
100	0.276	0.144	39.2933
101	0.218	0.086	27.7367
102	0.288	0.156	41.7378
103	0.365	0.233	57.86
104	0.178	0.046	20.0164
105	0.331	0.199	50.648
106	0.272	0.14	38.4825
107	0.268	0.136	37.6738
108	0.414	0.282	68.5129
109	0.346	0.214	53.8116
110	0.225	0.093	29.1087
111	0.287	0.155	41.5334
112	0.235	0.103	31.0796
113	0.242	0.11	32.4668
114	0.278	0.146	39.6994
115	0.427	0.295	71.3905
116	0.261	0.129	36.2634
117	0.245	0.113	33.0632
118	0.295	0.163	43.1722
119	0.329	0.197	50.2283
120	0.288	0.156	41.7378
121	0.339	0.207	52.3317
122	0.263	0.131	36.6658
123	0.25	0.118	34.0598
124	0.303	0.171	44.8193
125	0.323	0.191	48.9724
127	0.257	0.125	35.4603
128	0.34	0.208	52.5427
129	0.247	0.115	33.4614
130	0.323	0.191	48.9724
131	0.284	0.152	40.9209
132	0.216	0.084	27.3459
133	0.24	0.108	32.0698
134	0.401	0.269	65.6568
135	0.387	0.255	62.6051
137	0.36	0.228	56.7902
138	0.285	0.153	41.125
139	0.316	0.184	47.513
140	0.216	0.084	27.3459
141	0.23	0.098	30.0926
142	0.233	0.101	30.6844
143	0.327	0.195	49.8092
144	0.408	0.276	67.192
145	0.414	0.282	68.5129
146	0.24	0.108	32.0698
147	0.193	0.061	22.8876
148	0.397	0.265	64.7823
149	0.292	0.16	42.5567
150	0.396	0.264	64.564
151	0.297	0.165	43.5832
152	0.253	0.121	34.6592
154	0.306	0.174	45.439
155	0.373	0.241	59.5784
157	0.231	0.099	30.2897
158	0.201	0.069	24.4307
159	0.218	0.086	27.7367
160	0.189	0.057	22.1192
161	0.267	0.135	37.4719
162	0.26	0.128	36.0625
163	0.379	0.247	60.8725
164	0.221	0.089	28.324
166	0.232	0.1	30.487
167	0.18	0.048	20.3976
168	0.308	0.176	45.8528
169	0.303	0.171	44.8193
170	0.254	0.122	34.8593
171	0.178	0.046	20.0164
172	0.255	0.123	35.0595

## Sheet: 96T ELISA Plate3
Raw data 2: VEGFB ELISA Plate 3
standard number	1	2	3		4		5		6		7		8
OD value	2.527	1.46	1.026	1.013	0.515	0.504	0.331	0.303	0.233	0.226	0.165	0.142	0.111	0.094
OD value-negative OD value	2.4245	1.3575	0.9235	0.9105	0.4125	0.4015	0.2285	0.2005	0.1305	0.1235	0.0625	0.0395	0.1025
standard concentration（pg/ml）	1000	500	250	250	125	125	62.5	62.5	31.2	31.2	15.6	15.6	0	0
sample number	OD value	OD value-negative OD value	sample concentration（pg/ml）
173	0.148	0.0455	15.5886
174	0.221	0.1185	33.4367
175	0.097	-0.0055	3.5896
176	0.138	0.0355	13.2054
177	0.235	0.1325	36.9502
178	0.257	0.1545	42.5303
179	0.286	0.1835	49.9959
180	0.168	0.0655	20.3997
181	0.21	0.1075	30.6966
182	0.223	0.1205	33.9369
183	0.265	0.1625	44.5773
184	0.332	0.2295	62.0944
185	0.277	0.1745	47.6656
186	0.273	0.1705	46.6338
187	0.214	0.1115	31.6909
188	0.258	0.1555	42.7857
189	0.239	0.1365	37.9594
190	0.19	0.0875	25.7606
191	0.224	0.1215	34.1872
192	0.212	0.1095	31.1934
193	0.444	0.3415	92.8675
194	0.291	0.1885	51.2957
195	0.268	0.1655	45.3474
196	0.172	0.0695	21.369
197	0.162	0.0595	18.9501
3	0.263	0.1605	44.0647
42	0.183	0.0805	24.047
46	0.188	0.0855	25.2702
48	0.223	0.1205	33.9369
81	0.228	0.1255	35.1898
136	0.296	0.1935	52.5993
153	0.216	0.1135	32.189
156	0.194	0.0915	26.743
165	0.201	0.0985	28.468
